# Supplementary material for: The Relationship Between Dietary Patterns, Cognition, and Cardiometabolic Health in Healthy, Older Adults
Source: Nutrients. 2024 Nov 14;16(22):3890. doi: 10.3390/nu16223890 (PMC11597354; doi:10.3390/nu16223890)
Supplement: Supplementary file 1 [file nutrients-16-03890-s001.zip]

Archive with 1 entries (1 files):
- nutrients-3311736-supplementary.pdf
